# Supplementary material for: Carbon isotope budget indicates biological disequilibrium dominated ocean carbon storage at the Last Glacial Maximum
Source: Nat Commun. 2024 Sep 13;15:8006. doi: 10.1038/s41467-024-52360-z (PMC11393407; doi:10.1038/s41467-024-52360-z)
Supplement: Supplementary file 1 — Source Data [file 41467_2024_52360_MOESM1_ESM.zip]

Archive with 6 entries (5 files):
- SourceData/
- SourceData/SourceData.numbers
- __MACOSX/SourceData/._SourceData.numbers
- SourceData/SuppMat_NatComm.pdf
- SourceData/SourceData.xlsx
- __MACOSX/SourceData/._SourceData.xlsx
