# Supplementary material for: Carbon isotope budget indicates biological disequilibrium dominated ocean carbon storage at the Last Glacial Maximum
Source: Nat Commun. 2024 Sep 13;15:8006. doi: 10.1038/s41467-024-52360-z (PMC11393407; doi:10.1038/s41467-024-52360-z)
Supplement: Supplementary file 1 — Source Data [file 41467_2024_52360_MOESM1_ESM.zip › SourceData/SourceData.xlsx]

## Sheet: Export Summary
	This document was exported from Numbers. Each table was converted to an Excel worksheet. All other objects on each Numbers sheet were placed on separate worksheets. Please be aware that formula calculations may differ in Excel.
	Numbers Sheet Name	Numbers Table Name	Excel Worksheet Name
	Sheet 1
		Table 1	Sheet 1
	Sheet 2
		Table 1	Sheet 2

## Sheet: Sheet 1
Table 1
Data used to estimate the preformed d13C of Northern-sourced water for Holocene and LGM	Core	Original source	Benthic foraminifera species	Latitude (degrees N)	Longitude (degrees E)	Depth (m)	Holocene (6 ka) d13C (permil)	LGM (20 ka) d13C (permil)	Delta d13C
	GeoB6718	Dorschel et al. (2005) https://doi.pangaea.de/10.1594/PANGAEA.134554	C. kullenbergi, C. wuellerstorfi	52.2	-12.8	900	0.8	1.5	-0.7
	GIK23419	Jung & Sarnthein (2003) https://doi.pangaea.de/10.1594/PANGAEA.112916	C. wuellerstorfi	55	-19.8	1487	1.3	1.6	-0.3
	ODP982	Venz et al. (1999) https://agupubs.onlinelibrary.wiley.com/doi/pdf/10.1029/1998PA900013	C. kullenbergi, C. wuellerstorfi	57.5	-15.9	1145	1.1	1.2	-0.1
	ODP983	McIntyre et al. (1999) https://agupubs.onlinelibrary.wiley.com/doi/pdfdirect/10.1029/1998PA900005	C. wuellerstorfi	60.4	-23.6	1983	1	1.4	-0.4
	ODP984	Raymo et al. (2004) https://agupubs.onlinelibrary.wiley.com/doi/pdfdirect/10.1029/2003PA000921	C. kullenbergi, C. wuellerstorfi	61.4	-24.1	1648	0.9	1.1	-0.2
	V29-204	Curry et al. (1999) https://books.google.com/books?hl=en&lr=&id=hrRPyK5OKfIC&oi=fnd&pg=PA59&dq=V29-204+Curry+1999&ots=ZiqtjeX5PI&sig=aZ4GGbn3OMSyScYRbzgOwHebYKM#v=onepage&q=V29-204%20Curry%201999&f=false	C. kullenbergi, C. wuellerstorfi, Planulina ariminensis	61.2	-23	1869	1.3	1.4	-0.1
	V29-198	Oppo & Lehman (1998) https://www.jstor.org/stable/pdf/2880748.pdf?casa_token=rFzi3PhpMywAAAAA:b7OyrJ4doN9oNGhRaa-JgkHSLXYo-BVH8LqD9yM39ukgfG2FM8Oqyt2DboF4YDmSQ7Ed2jEDvDGIvgxmi8wqfOe5Z5VKDxcQWA7iBUfWk7qiB1ynA09C	C. kullenbergi, C. wuellerstorfi	58.7	-15.6	1139	1.1	1.4	-0.3
	V28-14	Curry et al. (1988) https://agupubs.onlinelibrary.wiley.com/doi/10.1029/PA003i003p00317	C. kullenbergi, C. wuellerstorfi	64.8	-29.6	1855	0.7	1.3	-0.6
	NEAP4K	Rickaby & Elderfield (2005) https://agupubs.onlinelibrary.wiley.com/doi/full/10.1029/2004GC000858	C. wuellerstorfi	61.5	-24.2	1627	1.4	1.6	-0.2
	EW9302-24GGC	Oppo et al. (2015) https://agupubs.onlinelibrary.wiley.com/doi/full/10.1002/2014PA002667	C. wuellerstorfi, C. pachyderma	61.8	-21.7	1629	1	1.3	-0.3
	EW9302-25GGC	Oppo et al. (2015)	C. wuellerstorfi	62.1	-21.5	1523	1.3	1.6	-0.3
	EW9302-26GGC	Oppo et al. (2015)	C. wuellerstorfi	62.3	-21.5	1450	1.3	1.7	-0.4
	Rapid-10-1P	Thornalley et al. (2010) https://agupubs.onlinelibrary.wiley.com/doi/10.1029/2009PA001833	C. pachyderma	63	-17.6	1237	1.4	1.4	0
Mean							1.12	1.42	-0.3
Standard deviation							0.23	0.17	0.195789
Standard error							0.06	0.05	0.0543021

## Sheet: Sheet 2
Table 1
Data used to estimate the preformed d13C of Southern-sourced water for Holocene and LGM	Core	Original source	Benthic foraminifera species	Latitude (degrees N)	Longitude (degrees E)	Depth (m)	Holocene (6 ka) d13C (permil)	LGM (20 ka) d13C (permil)	Delta d13C
	TN057-20	Ninnemann & Charles (2002) https://www.sciencedirect.com/science/article/pii/S0012821X02007082?casa_token=GBBrPecaKUMAAAAA:eg33MEEVM8RUQk3-M3ssGpFFr4yigv_h-GfNNsdagV6g1VFQO-BNBdHGyMb0ZMBQqYRVty7dT10	C. wuellerstorfi, C. mundulus	-42	-1	1335	0.58	0.38	0.2
	ODP1088	Hodell et al. (2003) https://agupubs.onlinelibrary.wiley.com/doi/full/10.1029/2002GC000367	C. wuellerstorfi	-41.1	13.6	2082	0.55	0.26	0.29
	RS78-GC18	Lynch-Stieglitz et al. (1994) https://agupubs.onlinelibrary.wiley.com/doi/abs/10.1029/93PA02446?casa_token=BshAvFObe9YAAAAA:GDq2bZTeAx0iXDRL30dxU3niX_RSlzk5mOtVF6z5RUmdVSqI41uxdYD0k-XC0XteBgDo0C0R41GcXbzv	C. wuellerstorfi	-41.4	144.2	814	1.13	1.2	-0.07
	SO36-SL7	Lynch-Stieglitz et al. (1994)	C. wuellerstorfi	-42.3	144.7	1085		0.66	-0.66
	MD97-2120	Pahnke & Zahn (2005) https://www.science.org/doi/pdf/10.1126/science.1102163?casa_token=jJnt1WcfYZ0AAAAA:weoXn6lCkA6_l2QzkyoRLheWDs7Rfjq07MS3yQ0-xFbmAtslXBwFMngPZC7lEBdAm0QtDJnTgxjMz-4	C. kullenbergi, C. wuellerstorfi, C. cicatricosus, Melonis barleeanum, Bulimina aculeata	-45.5	174.9	1210	0.98	0.29	0.69
	GL78-16	Matsumoto et al. (2001) https://agupubs.onlinelibrary.wiley.com/doi/pdf/10.1029/2000PA000549	Cibicidoides spp.	-76	-163	1937	1.07
Mean							0.86	0.56	0.2775
Standard deviation							0.28	0.39	0.314682
Standard error							0.12	0.18	0.157341
