# Supplementary material for: Carbon isotope budget indicates biological disequilibrium dominated ocean carbon storage at the Last Glacial Maximum
Source: Nat Commun. 2024 Sep 13;15:8006. doi: 10.1038/s41467-024-52360-z (PMC11393407; doi:10.1038/s41467-024-52360-z)
Supplement: Supplementary file 4 — Supplementary Code 1 [file 41467_2024_52360_MOESM4_ESM.zip]

Archive with 3 entries (2 files):
- NatCommCode/
- NatCommCode/CalcRegC_d13C_new.m
- NatCommCode/readme.txt
