# Supplementary material for: Carbon isotope budget indicates biological disequilibrium dominated ocean carbon storage at the Last Glacial Maximum
Source: Nat Commun. 2024 Sep 13;15:8006. doi: 10.1038/s41467-024-52360-z (PMC11393407; doi:10.1038/s41467-024-52360-z)
Supplement: Supplementary file 4 — Supplementary Code 1 [file 41467_2024_52360_MOESM4_ESM.zip › NatCommCode/CalcRegC_d13C_new.m]

%%%%%%%%%%%%%%%%%%%%%%%%%%%%%%%%%%%%%%%%%%%%%%%%%%%%
%%% PARAMETERS %%%%%%%%%%%%%%%%%%%%%%%%%%%%%%%%%%%%%
%%%%%%%%%%%%%%%%%%%%%%%%%%%%%%%%%%%%%%%%%%%%%%%%%%%%
DelpreN  =-0.3;        %Holocene-LGM preformed d13C difference in
                       %Northern-sourced waters 
DelpreS  = 0.2775;     %Holocene-LGM preformed d13C difference in
                       %Southern-sourced waters 
alpha    = 0.4;        %Holocene Northern-sourced water fraction
preN_LGM = 1.42;       %LGM preformed d13C in Northern-sourced waters
preS_LGM = 0.56;       %Holocene preformed d13C in Northern-sourced waters
Del      = 0.32;       %Holocene-LGM ocean average d13C difference
m        = 3.0;        %total C in ocean (10^18 mol)
epsP     =-25.0;       %photosynthetic fractionation factor (permil)
mreg     = 0.12;       %total regenerated C (10^18 mol)
Delm     =-0.09;       %Holocene-LGM difference in total ocean C (10^18 mol)
Delmseq  =-0.08;       %Holocene-LGM difference in sequestered C (10^18 mol)
DelpreN_err  = 0.054;  %Error in delpreN
DelpreS_err  = 0.157;  %Error in delpreS
alpha_err    = 0.05;   %Error in alpha
preN_LGM_err = 0.05;   %Error in preN_LGM
preS_LGM_err = 0.18;   %Error in preN_Holo
Del_err      = 0.10;   %Error in Del
mreg_err     = 0.12;   %Error in mreg
Delm_err     = 0.03;   %Error in Delm
Delmseq_err  = 0.045;  %Error in Delmseq
%%%%%%%%%%%%%%%%%%%%%%%%%%%%%%%%%%%%%%%%%%%%%%%%%%%%
%%% INITIAL CONDITIONS %%%%%%%%%%%%%%%%%%%%%%%%%%%%%
%%%%%%%%%%%%%%%%%%%%%%%%%%%%%%%%%%%%%%%%%%%%%%%%%%%%
dalpha   = 0.001;
n        = 0.3/dalpha+1;
Delalpha = 0;
%%%%%%%%%%%%%%%%%%%%%%%%%%%%%%%%%%%%%%%%%%%%%%%%%%%%
%%% LOGISTICS %%%%%%%%%%%%%%%%%%%%%%%%%%%%%%%%%%%%%%
%%%%%%%%%%%%%%%%%%%%%%%%%%%%%%%%%%%%%%%%%%%%%%%%%%%%
Delpre  =NaN(n,1);    %container for Holocene-LGM preformed d13C difference
Delmreg =NaN(n,1);    %container for Holocene-LGM regenerated C difference
Delmdiseq =NaN(n,1);  %container for Holocene-LGM disequilibrium C difference
Delratio=NaN(n,1);    %container for preformed/regenerated change ratio
Delmreg_err =NaN(n,1);    %Error in Holocene-LGM regenerated C difference
Delmdiseq_err =NaN(n,1);  %Error in Holocene-LGM disequilibrium C difference
Delratio_err=NaN(n,1);    %Error in preformed/regenerated change ratio
%%%%%%%%%%%%%%%%%%%%%%%%%%%%%%%%%%%%%%%%%%%%%%%%%%%%
%%% CALCULATION %%%%%%%%%%%%%%%%%%%%%%%%%%%%%
%%%%%%%%%%%%%%%%%%%%%%%%%%%%%%%%%%%%%%%%%%%%%%%%%%%%
for t=1:n
    Delpre(t)=DelpreN*alpha+DelpreS*(1-alpha)+(preN_LGM-preS_LGM)*Delalpha;
    Delmreg(t)=(Del-Delpre(t))*m/epsP+mreg*Delm/m;
    Delratio(t)=Delmreg(t)/Delmseq;              
    Delmdiseq(t)=Delmseq-Delmreg(t);
    Delpre_var=alpha^2*DelpreN_err^2+DelpreN^2*alpha_err^2+DelpreS_err^2*(1-alpha)^2+DelpreS^2*alpha_err^2+Delalpha^2*(preN_LGM_err^2+preS_LGM_err^2); 
    Delmreg_err(t)=sqrt((Del_err^2+Delpre_var)*m^2/epsP^2+(mreg^2*Delm_err^2+Delm^2*mreg_err^2)/m^2);
    Delratio_err(t)=sqrt(Delmreg_err(t)^2/Delmreg(t)^2+Delmseq_err^2/Delmseq^2)*Delmreg(t)/Delmseq;              
    Delmdiseq_err(t)=sqrt(Delmreg_err(t)^2+Delmseq_err^2);              
    Delalpha=Delalpha+dalpha;
end

%%%%%%%%%%%%%%%%%%%%%%%%%%%%%%%%%%%%%%%%%%%%%%%%%%%%%
%%% SAVE OUTPUT %%%%%%%%%%%%%%%%%%%%%%%%%%%%%%%%%%%%%%%%%%%
%%%%%%%%%%%%%%%%%%%%%%%%%%%%%%%%%%%%%%%%%%%%%%%%%%%%%
Delta_alpha = linspace(0,0.3,n)';
save('Dal.txt','Delta_alpha','-ascii');
save('Dreg.txt','Delmreg','-ascii');
save('Dreg_err.txt','Delmreg_err','-ascii');
save('Dra.txt','Delratio','-ascii');
save('Dra_err.txt','Delratio_err','-ascii');
save('Dde.txt','Delmdiseq','-ascii');
save('Dde_err.txt','Delmdiseq_err','-ascii');
